# Supplementary material for: Statistical Modelling Investigation of MALDI-MSI-Based Approaches for Document Examination
Source: Molecules. 2023 Jul 4;28(13):5207. doi: 10.3390/molecules28135207 (PMC10343405; doi:10.3390/molecules28135207)
Supplement: Supplementary file 1 [file molecules-28-05207-s001.zip]

Archive with 1 entries (1 files):
- molecules-2384568-supplementary.pdf
